# Supplementary material for: Cross species/genera transferability of simple sequence repeat markers, genetic diversity and population structure analysis in gladiolus (Gladiolus × grandiflorus L.) genotypes
Source: PeerJ. 2023 Sep 7;11:e15820. doi: 10.7717/peerj.15820 (PMC10493085; doi:10.7717/peerj.15820)
Supplement: Supplemental Information 1 [file peerj-11-15820-s001.xls]

## Sheet: Table S1
Table S1. The details of gladiolus genotypes involved in the present study
Genotype ID	Genotype name	Origin	Parentage	Place of collection	Main flower colour (As per RHS colour chart)	Plant height (cm)	Flowering time (days required to flowering)
1	Anglia	Exotic	Eloise × Rosemarie Pfitzer	ICAR-IARI, New Delhi	Fan1, Yellow group 8(B)	49.08	110.33
2	Amethyst	Exotic	Lavender Puff × Tropic Sea	CSIR-NBRI, Lucknow	Fan2, Purple - Violet group N80 (C)	50.5	100.17
3	Pusa Gunjan	Indian	White Oak × Oscar	ICAR-IARI, New Delhi	Fan1, Orange group 27(A)	61	100.67
4	Punjab Glad 1	Indian	Happy End × True Yellow	PAU, Ludhiana	Fan1, Orange-Red Group 33(D)	55.58	93
5	Aldebaran	Exotic	Unknown	CSIR-NBRI, Lucknow	Fan1, Yellow group 9(D)	63.17	106.5
6	Fire Flame	Exotic	(Big Top × Crystal × Red Ruffle) × (Vagabond Prince × New Era × Rich)	ICAR-IIHR, Bengaluru	Fan 1, Red group (45B)	60.33	77.67
7	Tiger Flame	Exotic	Sunskit × Unknown	CSIR-NBRI, Lucknow	Fan 1, Red Group 38(A)	67.08	116.17
8	Kalima	Indian	Open pollinated seedling of Sylvia	CSIR-NBRI	Fan 1, Red group (45B)	49.33	115.5
9	Neelima	Indian	Snow Princess × Tropic Sea	CSIR-NBRI, Lucknow	Fan 2, Purple group 77(B)	52.58	115
10	GS-2	Indian	Unknown	ICAR-IARI, New Delhi	Fan 1, Yellow group 4(D)	59.17	103
11	Praha	Indian	Unknown	CSIR-NBRI, Lucknow	Fan 1, Orange Red Group N30(A)	78	109.67
12	Anjali	Indian	Sancerre × Rose Spire	ICAR-IARI, New Delhi	Fan 4, White group NN155(B)	52.5	117.67
13	Malaviya Shatabdi	Indian	Induced mutant of Punjab Dawn	BHU, Varanasi, UP	Fan 2, Red purple group 69 (C)	52.58	72.33
14	Roshni	Indian	Friendship Pink × Red Beauty	CSIR-NBRI, Lucknow	Fan 1, Red group 43(B)	62.42	88.67
15	Yellow Stone	Exotic	Unknown	PAU, Ludhiana	Fan 1, Yellow group 8(C)	62.67	87.33
16	Dhanvantari	Indian	Jr Prom × Lucky Star	ICAR-IARI, New Delhi	Fan 1, Yellow group 4(D)	72.5	96.17
17	Punjab Morning	Indian	Sancerre × White Prosperity	PAU, Ludhiana	Fan 2, Red purple group 65©	53.75	109.33
18	Rose Supreme	Exotic	Unknown	PAU, Ludhiana	Fan 1, Red Group 48(D)	74.58	110.5
19	Punjab Glance	Indian	Happy End × Yellow Stone	PAU, Ludhiana	Fan 1, Red Group 38(A)	50	90.17
20	Sancerre	Exotic	Unknown	ICAR-IARI, New Delhi	Fan 4, White group NN155(B)	60.92	104.83
21	Pusa Shagun	Indian	White Oak × Oscar	ICAR-IARI, New Delhi	Fan 1, Orange Red Group N30(B)	70.83	115.33
22	Punjab Glad 2	Indian	Unknown	PAU, Ludhiana	Fan 1, Yellow group 8(D)	54.17	87.33
23	Pusa Shabnam	Indian	Lucky Shamrock × Green Lilac Open	ICAR-IARI, New Delhi	Fan 1, Yellow group 8(D)	68.58	90
24	Punjab Dawn	Indian	Suchitra × Melody	PAU, Ludhiana	Fan 1, Red Group 38(A)	54.67	97.5
25	Arka Tilak	Indian	Watermelon Pink × Lady John	ICAR-IIHR, Bengaluru	Fan 1, Orange red group N30A	51.17	120
26	Victor	Exotic	Unknown	ICAR-IARI, New Delhi	Fan 3, Yellow Green 154(D)	77.5	115
27	Pusa Lohit	Indian	Creamy Green × American Beauty	ICAR-IARI, New Delhi	Fan 1, Red group 44(D)	54.17	109
28	Malaviya Kiran	Indian	Induced mutant of Pusa Kiran	BHU, Varanasi, UP	Fan 4, White group NN155(A)	48.75	108
29	Pusa Manmohak	Indian	Mayur × Hunting Song	ICAR-IARI, New Delhi	Fan 1, Red group (40B)	55.83	110.83
30	Pusa Sindhuri	Indian	Open pollinated seedling of Little Fawn	ICAR-IARI, New Delhi	Fan 1, Red group 51(A)	59	107.67
31	Arka Nazrana	Indian	Black Jack × Friendship	ICAR-IIHR, Bengaluru	Fan 2, Red purple group 61(B)	48.25	95.67
32	Nova Lux	Exotic	Unknown	CSIR-NBRI, Lucknow	Fan1, Yellow group 11(B)	63.92	107.17
33	Euro Vision	Exotic	Unknown	CSIR-NBRI, Lucknow	Fan 1, Red group 40(A)	60.08	107.83
34	Lady Jane	Exotic	(Golden Measure × Belinda) × (Maid of Orleans × Picardy)	ICAR-IIHR, Bengaluru	Fan 1, Red group 41(B)	47.58	104
35	Jacksonville Gold	Exotic	Unknown	PAU, Ludhiana	Fan1, Yellow group 6(D)	64.83	113.5
36	Punjab Lemon Delight	Indian	Jacksonville Gold × White Prosperity	PAU, Ludhiana	Fan 1, Yellow group 8(D)	50.08	102
37	Arka Aayush	Indian	Gold Medal - 412 × Poonam	ICAR-IIHR, Bengaluru	Fan 1, Red group 41(B)	48.5	114.5
38	Pusa Sringarika	Indian	Mayur × Heady Wine	ICAR-IARI, New Delhi	Fan 2, Pink group NN 74(B)	61.08	119
39	Pusa Red Valentine	Indian	Open pollinated selection from Regency	ICAR-IARI, New Delhi	Fan 1, Red group 45 (C)	59.33	101.33
40	Neel Rekha	Indian	Unknown	ICAR-IARI, New Delhi	Fan 2, Red-purple group 64 (B)	63.75	89.5
41	Yellow Star	Exotic	Parade × Moon Mirage	BHU, Varanasi	Fan 1, Yellow group 10(B)	50	117.17
42	Creamy Green	Exotic	Unknown	ICAR-IARI, New Delhi	Fan 4, White group NN155(D)	51.92	99.5
43	Friendship	Exotic	(Maid of Oleans × Picardy) × (Gloaming × Seedling)	ICAR-IARI, New Delhi	Fan 4, White group NN155(D)	65.33	122.5
44	Pink Lady	Exotic	(Pink Prospector × Pink Plume) × (Pale Moon × Galah)	ICAR-IARI, New Delhi	Fan 1, Red group 49 (C)	56.67	103.83
45	Arka Sapna	Indian	Green Woodpecker × Friendship	ICAR-IIHR, Bengaluru	Fan 4, White group 155(B)	45.42	85.33
46	Arka Kesar	Indian	Vink's Glroy × Sagar	ICAR-IIHR, Bengaluru	Fan 1, Orange group 29(B)	61.83	89.83
47	Pusa Suhagin	Indian	Open pollinated seedlings of Sylvia	ICAR-IARI, New Delhi	Fan 1, Red group 46(A)	43.58	114.83
48	Pusa Urmi	Indian	Berlew × Heady Wine	ICAR-IARI, New Delhi	Fan 2, Pink group NN74(A)	59.67	96.17
49	Pusa Chirag	Indian	Cygnet × Little Fawn	ICAR-IARI, New Delhi	Fan 1, Red group 41(C)	53.33	107.67
50	Nicole	Exotic	Sister of Jessica × Promise	CSIR-NBRI, Lucknow	Fan 1, Orange red 30(A)	53.08	106.33
51	Pusa Archana	Indian	Creamy Green × American Beauty	ICAR-IARI, New Delhi	Fan 2, Red purple 68(B)	67.92	106
52	Arka Darshan	Indian	Watermelon Pink × Shirley	ICAR-IARI, New Delhi	Fan 2, Red purple 63(B)	50	104.33
53	Plumtart	Exotic	Last Rose × Jack of Spades	ICAR-IARI, New Delhi	Fan 2, Red purple 71(B)	64.17	108.5
54	Pusa Sarang	Indian	Open pollinated seedling of White Oak	ICAR-IARI, New Delhi	Fan 2, Purple group 76(A)	69.75	101
55	Fidelio	Exotic	Unknown	CSIR-NBRI, Lucknow	Fan 2, Purple-violet group N80(A)	51.08	106.33
56	Urmil	Indian	Tinker Belle × Break O’Dawn	ICAR-IARI, New Delhi	Fan 2, Purple-violet group N80(B)	52.42	93.83
57	Lucky Shamrock	Exotic	(Lemon Lime × Green Ice) (Green Ice × Green Ruffles)	ICAR-IARI, New Delhi	Fan 1, Orange red group 33(D)	68.5	110.5
58	Delhi Callianthus	Indian	Unknown	ICAR-IARI, New Delhi	Fan 1, Red group 43(C)	57	108.67
59	Pusa Urvashi	Indian	Open pollinated seedlings of Red Soft Glow	ICAR-IARI, New Delhi	Fan 2, Red purple 70(A)	52.83	95.33
60	Pusa Chandni	Indian	Green Woodpecker × White Butterfly	ICAR-IARI, New Delhi	Fan 1, Yellow group 11(D)	62.67	94.17
61	Suchitra	Indian	Sylvia Seedlings × Jo Wagenaar	ICAR-IARI, New Delhi	Fan 1, Red group 56(B)	54.5	93.5
62	Surya Kiran	Indian	Unknown	ICAR-IARI, New Delhi	Fan 1, Red group 37(B)	54.17	99
63	Arka Amar	Indian	Watermelon Pink × Arka Aarti	ICAR-IIHR, Bengaluru	Fan 1, Red group 48(B)	57.17	116.33
64	True Love	Exotic	Unknown	CSIR-NBRI, Lucknow	Fan 2, Red purple N66(C)	52.33	118.67
65	Peter Pear's	Exotic	Salome × Maolete	ICAR-IARI, New Delhi	Fan 1, Orange Red group 32(C)	63.58	90.33
66	Pusa Shweta	Indian	Wind Song × Pink Frost	ICAR-IARI, New Delhi	Fan 4, White group 155(B)	54.83	112.5
67	Arka Poonam	Indian	Geliber Herald × R.N. 121	ICAR-IIHR, Bengaluru	Fan 4, White group 155(A)	54.08	114.5
68	Pusa Srijana	Indian	Berlew × Heady Wine	ICAR-IARI, New Delhi	Fan 2, Red purple group 71(C)	50.08	97
69	Pusa Gulal	Indian	Snow Princess × Viola	ICAR-IARI, New Delhi	Fan 2, Red purple 61(B)	51.75	100.5
70	Vicki Lin	Exotic	Unknown	ICAR-IARI, New Delhi	Fan 1, Orange red group 33(D)	60.75	101.33
71	African Star	Exotic	Unknown	ICAR-IARI, New Delhi	Fan 1, Red group 48(C)	57.33	112.5
72	Arka Gold	Indian	Green Bay × Gold Medal - 412	ICAR-IIHR, Bengaluru	Fan 1, Yellow group 8(D)	60.08	114.83
73	Pusa Kiran	Indian	Open pollinated seedlings of Ave	ICAR-IARI, New Delhi	Fan 1, Yellow group 11(D)	63.25	92.5
74	Arka Aarti	Indian	Shirley × Melody	ICAR-IIHR, Bengaluru	Fan 1, Red group 44(B)	58.83	107
75	Arka Naveen	Indian	74-39-1 × Tropic Sea	ICAR-IIHR, Bengaluru	Fan 2, Violet group 84 (C)	52	113.33
76	Apple Blossom	Exotic	Beauty’s Blush × Rose Charm	ICAR-IARI, New Delhi	Fan 1, Yellow group 11(D)	63.58	85.33
77	Punjab Pink Elegance	Indian	Suchitra × White Prosperity	PAU, Ludhiana	Fan 1,Red group 56 (D)	46.75	103.5
78	Vink's Glory	Exotic	Unknown	CSIR-NBRI, Lucknow	Fan 1, Yellow group 8(C)	57.33	106.33
79	Pusa Bindiya	Indian	Open pollinated seedling of Ratna’s Butterfly	ICAR-IARI, New Delhi	Fan 1, Red group 36(D)	65.5	104.17
80	Pusa Mohini	Indian	Ave × Christian Jane	ICAR-IARI, New Delhi	Fan 2, Pink group NN74(C)	66.92	106.33
81	Summer Sunshine	Exotic	Aurora × Sunkist	ICAR-IARI, New Delhi	Fan 1, Yellow group 6(C)	60.83	118
82	Algarve	Exotic	Priscilla × Antonio	ICAR-IARI, New Delhi	Fan 1, Orange group 25(B)	64.33	116
83	Malaviya Kundan	Indian	Induced mutant of Tiger Flame	BHU, Varanasi, UP	Fan 1, Yellow orange 18(B)	51.92	118.33
84	C.P.G	Indian	Unknown	PAU, Ludhiana	Fan 1, Red group 46(A)	40.42	115.67
