# Supplementary material for: Cross species/genera transferability of simple sequence repeat markers, genetic diversity and population structure analysis in gladiolus (Gladiolus × grandiflorus L.) genotypes
Source: PeerJ. 2023 Sep 7;11:e15820. doi: 10.7717/peerj.15820 (PMC10493085; doi:10.7717/peerj.15820)
Supplement: Supplemental Information 6 [file peerj-11-15820-s006.xls]

## Sheet: Table S5
Table S6. The details of gladiolus genotypes involved in the present study
Genotype ID	Genotype name	S1	S2	Pop. ID	Cluster ID	PCoA
		Q value
1	Anglia	0.909	0.091	I	I	I	AD =	Admixture
2	Amethyst	0.92	0.08	I	I	I	Subpopulation 1	S1
3	Pusa Gunjan	0.951	0.049	I	I	I	Subpopulation 2	S2
4	Punjab Glad 1	0.834	0.166	I	I	I
5	Aldebaran	0.931	0.069	I	I	I
6	Fire Flame	0.927	0.073	I	I	I
7	Tiger Flame	0.279	0.721	II	II	I
8	Kalima	0.95	0.05	I	I	I
9	Neelima	0.949	0.051	I	I	I
10	GS-2	0.89	0.11	I	I	I
11	Praha	0.938	0.062	I	I	I
12	Anjali	0.963	0.037	I	I	I
13	Malaviya Shatabdi	0.877	0.123	I	I	I
14	Roshni	0.912	0.088	I	I	I
15	Yellow Stone	0.331	0.669	AD	II	I
16	Dhanvantari	0.909	0.091	I	I	I
17	Punjab Morning	0.902	0.098	I	I	I
18	Rose Supreme	0.12	0.88	II	II	II
19	Punjab Glance	0.521	0.479	AD	I	I
20	Sancerre	0.643	0.357	AD	I	I
21	Pusa Shagun	0.096	0.904	II	II	I
22	Punjab Glad 2	0.288	0.712	II	II	I
23	Pusa Shabnam	0.782	0.218	I	I	I
24	Punjab Dawn	0.939	0.061	I	I	I
25	Arka Tilak	0.707	0.293	I	I	I
26	Victor	0.153	0.847	II	II	I
27	Pusa Lohit	0.672	0.328	AD	I	I
28	Malaviya Kiran	0.519	0.481	AD	I	I
29	Pusa Manmohak	0.062	0.938	II	II	I
30	Pusa Sindhuri	0.151	0.849	II	II	I
31	Arka Nazrana	0.904	0.096	I	I	I
32	Nova Lux	0.055	0.945	II	II	I
33	Euro Vision	0.164	0.836	II	II	I
34	Lady Jane	0.513	0.487	AD	I	I
35	Jacksonville Gold	0.183	0.817	II	II	I
36	Punjab Lemon Delight	0.475	0.525	AD	II	I
37	Arka Aayush	0.879	0.121	I	I	I
38	Pusa Sringarika	0.821	0.179	I	I	I
39	Pusa Red Valentine	0.957	0.043	I	I	I
40	Neel Rekha	0.953	0.047	I	I	I
41	Yellow Star	0.949	0.051	I	I	I
42	Creamy Green	0.965	0.035	I	I	I
43	Friendship	0.972	0.028	I	I	II
44	Pink Lady	0.88	0.12	I	I	II
45	Arka Sapna	0.108	0.892	II	II	II
46	Arka Kesar	0.918	0.082	I	I	II
47	Pusa Suhagin	0.958	0.042	I	I	II
48	Pusa Urmi	0.905	0.095	I	I	II
49	Pusa Chirag	0.398	0.602	AD	II	II
50	Nicole	0.217	0.783	II	II	II
51	Pusa Archana	0.078	0.922	II	II	II
52	Arka Darshan	0.291	0.709	II	II	II
53	Plumtart	0.308	0.692	AD	II	II
54	Pusa Sarang	0.531	0.469	AD	I	II
55	Fidelio	0.033	0.967	II	II	II
56	Urmil	0.048	0.952	II	II	II
57	Lucky Shamrock	0.054	0.946	II	II	II
58	Delhi Callianthus	0.076	0.924	II	II	II
59	Pusa Urvashi	0.107	0.893	II	II	II
60	Pusa Chandni	0.123	0.877	II	II	I
61	Suchitra	0.128	0.872	II	II	II
62	Surya Kiran	0.046	0.954	II	II	II
63	Arka Amar	0.864	0.136	I	I	II
64	True Love	0.046	0.954	II	II	II
65	Peter Pear's	0.034	0.966	II	II	II
66	Pusa Shweta	0.034	0.966	II	II	II
67	Arka Poonam	0.183	0.817	II	II	II
68	Pusa Srijana	0.05	0.95	II	II	II
69	Pusa Gulal	0.092	0.908	II	II	II
70	Vicki Lin	0.457	0.543	AD	II	II
71	African Star	0.09	0.91	II	II	II
72	Arka Gold	0.293	0.707	II	II	II
73	Pusa Kiran	0.232	0.768	II	II	II
74	Arka Aarti	0.873	0.127	I	I	II
75	Arka Naveen	0.193	0.807	II	II	II
76	Apple Blossom	0.07	0.93	II	II	II
77	Punjab Pink Elegance	0.062	0.938	II	II	II
78	Vink's Glory	0.039	0.961	II	II	II
79	Pusa Bindiya	0.118	0.882	II	II	II
80	Pusa Mohini	0.058	0.942	II	II	II
81	Summer Sunshine	0.907	0.093	I	I	II
82	Algarve	0.643	0.357	AD	I	II
83	Malaviya Kundan	0.878	0.122	I	I	II
84	C.P.G	0.82	0.18	I	I	II
